# Supplementary material for: A new species of Scaphosepalum (Orchidaceae, Pleurothallidinae) from eastern Ecuador
Source: Biodivers Data J. 2026 Mar 17;14:e176579. doi: 10.3897/BDJ.14.e176579 (PMC13014135; doi:10.3897/BDJ.14.e176579)
Supplement: XML Treatment for Scaphosepalum lesterlapoi [file BDJ.14.e176579-treatment1.xml]

<!DOCTYPE tp:taxon-treatment
  PUBLIC "-//TaxonX//DTD Taxonomic Treatment Publishing DTD v0 20100105//EN" "tax-treatment-NSO.dtd">
<tp:taxon-treatment xmlns:tp="http://www.plazi.org/taxpub"><tp:treatment-meta><mixed-citation publication-type="journal"><person-group><name><surname>Lapo-Gonzalez</surname><given-names>Nadia</given-names></name><name><surname>Iturralde</surname><given-names>Gabriel A.</given-names></name><name><surname>Mendoza Uyaguari</surname><given-names>Johny J.</given-names></name><name><surname>Medina</surname><given-names>Jefferson</given-names></name><name><surname>Kuethe</surname><given-names>J. R.</given-names></name><name><surname>Garzón-Suárez</surname><given-names>Henry X.</given-names></name><name><surname>Baquero</surname><given-names>Luis E.</given-names></name><name><surname>Jiménez</surname><given-names>Marco M.</given-names></name></person-group><article-title>A new species of <italic><tp:taxon-name><tp:taxon-name-part taxon-name-part-type="genus" reg="Scaphosepalum">Scaphosepalum</tp:taxon-name-part></tp:taxon-name></italic> (<tp:taxon-name><tp:taxon-name-part taxon-name-part-type="family">Orchidaceae</tp:taxon-name-part></tp:taxon-name>, <tp:taxon-name><tp:taxon-name-part taxon-name-part-type="subtribe">Pleurothallidinae</tp:taxon-name-part></tp:taxon-name>) from eastern Ecuador</article-title><source>Biodivers Data J</source><day>17</day><month>03</month><year>2026</year><volume>14</volume><pub-id pub-id-type="doi">10.3897/BDJ.14.e176579</pub-id></mixed-citation></tp:treatment-meta><tp:nomenclature><tp:taxon-name><object-id xmlns:xlink="http://www.w3.org/1999/xlink" content-type="arpha" xlink:type="simple">A9EC35E0-C8C5-5C11-8F06-70729E1AA598</object-id><tp:taxon-name-part taxon-name-part-type="genus">Scaphosepalum</tp:taxon-name-part> <tp:taxon-name-part taxon-name-part-type="species">lesterlapoi</tp:taxon-name-part><object-id xmlns:xlink="http://www.w3.org/1999/xlink" xlink:type="simple" object-id-type="IPNI">77377796-1</object-id></tp:taxon-name><tp:taxon-authority>N. Lapo-Gonzalez &amp; M.M.Jiménez</tp:taxon-authority><tp:taxon-status xmlns:xlink="http://www.w3.org/1999/xlink" xlink:type="simple">sp. nov.</tp:taxon-status></tp:nomenclature><tp:treatment-sec sec-type="materials"><title>Materials</title><list list-type="alpha-lower" list-content="occurrences"><list-item><p><bold>Type status:</bold> <named-content xmlns:xlink="http://www.w3.org/1999/xlink" content-type="dwc:typeStatus" xlink:type="simple">Holotype</named-content>. <bold>Occurrence:</bold> catalogNumber: <named-content xmlns:xlink="http://www.w3.org/1999/xlink" content-type="dwc:catalogNumber" xlink:type="simple">LOJA 42884</named-content>; recordNumber: <named-content xmlns:xlink="http://www.w3.org/1999/xlink" content-type="dwc:recordNumber" xlink:type="simple">N.Lapo 74</named-content>; recordedBy: <named-content xmlns:xlink="http://www.w3.org/1999/xlink" content-type="dwc:recordedBy" xlink:type="simple">N. Lapo</named-content>; occurrenceID: <named-content xmlns:xlink="http://www.w3.org/1999/xlink" content-type="dwc:occurrenceID" xlink:type="simple">9D5FC121-52C6-53E5-B22C-598958C71FA4</named-content>; <bold>Taxon:</bold> scientificName: <named-content xmlns:xlink="http://www.w3.org/1999/xlink" content-type="dwc:scientificName" xlink:type="simple"><tp:taxon-name><tp:taxon-name-part taxon-name-part-type="genus" reg="Scaphosepalum">Scaphosepalum</tp:taxon-name-part> <tp:taxon-name-part taxon-name-part-type="species" reg="lesterlapoi">lesterlapoi</tp:taxon-name-part></tp:taxon-name> N. Lapo-Gonzalez &amp; M.M.Jiménez</named-content>; <bold>Location:</bold> country: <named-content xmlns:xlink="http://www.w3.org/1999/xlink" content-type="dwc:country" xlink:type="simple">Ecuador</named-content>; stateProvince: <named-content xmlns:xlink="http://www.w3.org/1999/xlink" content-type="dwc:stateProvince" xlink:type="simple">Morona Santiago</named-content>; locality: <named-content xmlns:xlink="http://www.w3.org/1999/xlink" content-type="dwc:locality" xlink:type="simple">Valle del Quimi</named-content>; verbatimElevation: <named-content xmlns:xlink="http://www.w3.org/1999/xlink" content-type="dwc:verbatimElevation" xlink:type="simple">1157 m</named-content>; <bold>Event:</bold> year: <named-content xmlns:xlink="http://www.w3.org/1999/xlink" content-type="dwc:year" xlink:type="simple">2023</named-content>; month: <named-content xmlns:xlink="http://www.w3.org/1999/xlink" content-type="dwc:month" xlink:type="simple">03</named-content>; day: <named-content xmlns:xlink="http://www.w3.org/1999/xlink" content-type="dwc:day" xlink:type="simple">11</named-content>; <bold>Record Level:</bold> institutionCode: <named-content xmlns:xlink="http://www.w3.org/1999/xlink" content-type="dwc:institutionCode" xlink:type="simple">LOJA!</named-content></p></list-item><list-item><p><bold>Type status:</bold> <named-content xmlns:xlink="http://www.w3.org/1999/xlink" content-type="dwc:typeStatus" xlink:type="simple">Paratype</named-content>. <bold>Occurrence:</bold> catalogNumber: <named-content xmlns:xlink="http://www.w3.org/1999/xlink" content-type="dwc:catalogNumber" xlink:type="simple">HUTPL 15572</named-content>; recordNumber: <named-content xmlns:xlink="http://www.w3.org/1999/xlink" content-type="dwc:recordNumber" xlink:type="simple">M.M Jiménez 1937</named-content>; recordedBy: <named-content xmlns:xlink="http://www.w3.org/1999/xlink" content-type="dwc:recordedBy" xlink:type="simple">M.M. Jiménez</named-content>; occurrenceID: <named-content xmlns:xlink="http://www.w3.org/1999/xlink" content-type="dwc:occurrenceID" xlink:type="simple">6CF2B5A0-415C-586C-A7B0-C41763DA2569</named-content>; <bold>Location:</bold> country: <named-content xmlns:xlink="http://www.w3.org/1999/xlink" content-type="dwc:country" xlink:type="simple">Ecuador</named-content>; stateProvince: <named-content xmlns:xlink="http://www.w3.org/1999/xlink" content-type="dwc:stateProvince" xlink:type="simple">Zamora Chinchipe</named-content>; locality: <named-content xmlns:xlink="http://www.w3.org/1999/xlink" content-type="dwc:locality" xlink:type="simple">Cerca de Tundayme, por un río</named-content>; verbatimElevation: <named-content xmlns:xlink="http://www.w3.org/1999/xlink" content-type="dwc:verbatimElevation" xlink:type="simple">989 m</named-content>; verbatimLatitude: <named-content xmlns:xlink="http://www.w3.org/1999/xlink" content-type="dwc:verbatimLatitude" xlink:type="simple">17 M 778832.30 m E</named-content>; verbatimLongitude: <named-content xmlns:xlink="http://www.w3.org/1999/xlink" content-type="dwc:verbatimLongitude" xlink:type="simple">9605337.94 m S</named-content>; <bold>Event:</bold> year: <named-content xmlns:xlink="http://www.w3.org/1999/xlink" content-type="dwc:year" xlink:type="simple">2023</named-content>; month: <named-content xmlns:xlink="http://www.w3.org/1999/xlink" content-type="dwc:month" xlink:type="simple">10</named-content>; day: <named-content xmlns:xlink="http://www.w3.org/1999/xlink" content-type="dwc:day" xlink:type="simple">30</named-content></p></list-item><list-item><p><bold>Type status:</bold> <named-content xmlns:xlink="http://www.w3.org/1999/xlink" content-type="dwc:typeStatus" xlink:type="simple">Paratype</named-content>. <bold>Occurrence:</bold> recordNumber: <named-content xmlns:xlink="http://www.w3.org/1999/xlink" content-type="dwc:recordNumber" xlink:type="simple">A. Hirtz 8237</named-content>; recordedBy: <named-content xmlns:xlink="http://www.w3.org/1999/xlink" content-type="dwc:recordedBy" xlink:type="simple">A. Hirtz</named-content>; occurrenceID: <named-content xmlns:xlink="http://www.w3.org/1999/xlink" content-type="dwc:occurrenceID" xlink:type="simple">D8A6033B-C299-54E4-BED6-524B36C6EC25</named-content>; <bold>Location:</bold> country: <named-content xmlns:xlink="http://www.w3.org/1999/xlink" content-type="dwc:country" xlink:type="simple">Ecuador</named-content>; stateProvince: <named-content xmlns:xlink="http://www.w3.org/1999/xlink" content-type="dwc:stateProvince" xlink:type="simple">Napo</named-content>; locality: <named-content xmlns:xlink="http://www.w3.org/1999/xlink" content-type="dwc:locality" xlink:type="simple">Shandia, S of Tena</named-content>; verbatimElevation: <named-content xmlns:xlink="http://www.w3.org/1999/xlink" content-type="dwc:verbatimElevation" xlink:type="simple">800 m</named-content>; verbatimCoordinates: <named-content xmlns:xlink="http://www.w3.org/1999/xlink" content-type="dwc:verbatimCoordinates" xlink:type="simple">18 M 196594.66 m E</named-content>; verbatimLatitude: <named-content xmlns:xlink="http://www.w3.org/1999/xlink" content-type="dwc:verbatimLatitude" xlink:type="simple">9890640.06 m S</named-content>; <bold>Event:</bold> year: <named-content xmlns:xlink="http://www.w3.org/1999/xlink" content-type="dwc:year" xlink:type="simple">2002</named-content>; month: <named-content xmlns:xlink="http://www.w3.org/1999/xlink" content-type="dwc:month" xlink:type="simple">07</named-content>; day: <named-content xmlns:xlink="http://www.w3.org/1999/xlink" content-type="dwc:day" xlink:type="simple">2</named-content>; <bold>Material Entity:</bold> materialEntityType: <named-content xmlns:xlink="http://www.w3.org/1999/xlink" content-type="dwc:materialEntityType" xlink:type="simple">Photographic</named-content></p></list-item></list></tp:treatment-sec><tp:treatment-sec sec-type="Description"><title>Description</title><p><italic>Herb</italic> epiphytic, caespitose, to 7.5 cm tall, including the inflorescence. <italic>Roots</italic> slender, 0.4–0.7 mm in diameter, thin, light brown. <italic><tp:taxon-name><tp:taxon-name-part taxon-name-part-type="genus" reg="Ramicauls">Ramicauls</tp:taxon-name-part></tp:taxon-name></italic> erect to sub-erect, 4.0–6.0 mm long, enclosed by 1 sheath. <italic>Leaf</italic> 2.6–5.5 × 0.8–1.0 cm, erect, elliptic-oblanceolate, including the petiole, base abruptly attenuate, margin entire, apex acute; petiole slender, channelled. <italic>Inflorescence</italic> a loose or rarely congested, flexuous, successively flowered raceme up to 5.2–7.0 cm long, borne by a slender, sub-horizontal peduncle, 4.1–5.7 cm, arising from the base of the ramicaul; floral bracts thin, obliquely funnel-shape, 1.7 mm long, acute; pedicel 2–3 mm long; ovary 2.2 × 0.9 mm, 3-ribbed, pale greenish-red, obconic, papillose. <italic>Flowers</italic> 7.9–8.6 × 3.8–4.1 mm, sepals maroon to yellow with yellow or red osmophores, petals reddish at the base, becoming yellow to the apex, lip maroon. <italic>Dorsal sepal</italic> 5.0–6.0 × 2.4–2.7 mm, oblong-lanceolate, obtuse, tricarinate, concave, 3-veined, margin ciliate to the base, the apical third convex, recurved, apex slightly thickened, covered by glandular trichomes. <italic>Lateral sepals</italic> 4.7–5.2 × 3.7–4.2 mm, connate for 3 mm into a 6–veined, bifid, concave, broadly elliptic synsepal, 4-carinate abaxially, the distal margin of each lateral sepal occupied by a thick, oblique, oblong-pandurate, 4.0 × 1.1–1.3 mm, densely pubescent osmophore, margin revolute, ciliate to the base, trichomes glandular; apices obtuse, each one contracted into a slender, incurved, very short, 0.8 mm long, verrucose, yellow or reddish tail. <italic>Petals</italic> 2.4–2.7 × 1.3–1.7 mm, 2-veined, obliquely, rhombic-spathulate, glabrous, verrucose, margin entire, provided with two longitudinal ribs abaxially; apex broadly obtuse and shortly apiculate. <italic>Lip</italic> 2.4–3 × 1.4–1.6 mm, clawed, arching and conduplicate in natural position; claw strap-shaped and quadrangular; blade obovate-sagittate, rounded, convex and laciniate before the middle to the apex, with erect, obtuse margins in the median portion, trichomes densely distributed, microscopically glandular, increasing in length from the middle towards the margin. <italic>Column</italic> 2.3–3.0 mm long, yellowish-green to red, semi-terete, arcuate, winged above the middle, clinandrium 3-denticulate, rostellum semi-lunate, foot 1.3 mm long, glandular. <italic>Anther</italic> 0.8–1.0 × 0.6 mm, cucullate, yellowish-green with a touch of purple-red at the endings, microscopically verrucose. <italic>Pollinia</italic> 2, 0.5 × 0.3 mm, broadly obovoid, yellow (Fig. <xref ref-type="fig" rid="F13603776">1</xref>, Fig. <xref ref-type="fig" rid="F13603790">2</xref>).</p></tp:treatment-sec><tp:treatment-sec sec-type="Diagnosis"><title>Diagnosis</title><p>This species is similar to <italic><tp:taxon-name><tp:taxon-name-part taxon-name-part-type="genus" reg="Scaphosepalum">Scaphosepalum</tp:taxon-name-part> <tp:taxon-name-part taxon-name-part-type="species" reg="pleurothallodes">pleurothallodes</tp:taxon-name-part></tp:taxon-name></italic> Luer &amp; Hirtz, but it differs by having a sub-horizontal inflorescence (vs. erect), maroon to red flowers with yellow or red osmophores that are longer and narrower, 3.8 × 1.3 mm (vs. yellow flowers with red spots, with shorter and thicker osmophores, 3.0 × 1.5 mm), petals rhombic-spathulate, apex broadly obtuse and shortly apiculate (vs. obovate petals with acute and 3-toothed in the apex) and a lip with a clawed, obovate-sagittate, rounded, covered by papillose trichomes increasing in length from the middle towards the margin (vs. truncate at the base, obovate-pandurate and pubescent throughout).</p></tp:treatment-sec><tp:treatment-sec sec-type="Etymology"><title>Etymology</title><p>The specific epithet honours Lester Lapo, an outstanding orchid grower from El Pangui, Zamora-Chinchipe Province, southern Ecuador and who first discovered this species.</p></tp:treatment-sec><tp:treatment-sec sec-type="Distribution"><title>Distribution</title><p><italic><tp:taxon-name><tp:taxon-name-part taxon-name-part-type="genus" reg="Scaphosepalum">Scaphosepalum</tp:taxon-name-part> <tp:taxon-name-part taxon-name-part-type="species" reg="lesterlapoi">lesterlapoi</tp:taxon-name-part></tp:taxon-name></italic> is currently known from three localities in eastern Ecuador. The first, the type locality is in Valle del Quimi, at an altitude of 1157 m. Individuals have been observed growing on tree trunks in a premontane forest, between the provinces of Zamora-Chinchipe and Morona-Santiago, in the Cordillera del Cóndor region. A few metres from this locality, pastureland and mining activity were observed. The second locality is located 9.5 km south of the type locality. Here, individuals of the new species were observed for the first time in 2018 and 2019, growing at an altitude of 989 m, in a forest disturbed by deforestation and mining activities near Tundayme. The third locality is located in Shandia, near the town of Tena (Napo Province), where a third specimen was photographically documented, but was erroneously identified as <italic><tp:taxon-name><tp:taxon-name-part taxon-name-part-type="genus" reg="Scaphosepalum">Scaphosepalum</tp:taxon-name-part> <tp:taxon-name-part taxon-name-part-type="species" reg="medinae">medinae</tp:taxon-name-part></tp:taxon-name></italic> by <xref ref-type="bibr" rid="B13604077">Dodson (2004)</xref>. It corresponds to the collection of <italic>Hirtz et al. 8237</italic>, thus extending the distribution of the species to north-eastern Ecuador (Fig. <xref ref-type="fig" rid="F13603793">3</xref>).</p></tp:treatment-sec><tp:treatment-sec sec-type="Ecology"><title>Ecology</title><p>It grows epiphytically on tree trunks approximately 2 m above ground, in aggregates of 1–5 individuals per phorophyte, at an altitude 800–1200 m. Associated tree species include <italic><tp:taxon-name><tp:taxon-name-part taxon-name-part-type="genus" reg="Ficus">Ficus</tp:taxon-name-part></tp:taxon-name></italic> sp., <italic><tp:taxon-name><tp:taxon-name-part taxon-name-part-type="genus" reg="Grias">Grias</tp:taxon-name-part> <tp:taxon-name-part taxon-name-part-type="species" reg="peruviana">peruviana</tp:taxon-name-part></tp:taxon-name></italic> Miers, <italic><tp:taxon-name><tp:taxon-name-part taxon-name-part-type="genus" reg="Gustavia">Gustavia</tp:taxon-name-part> <tp:taxon-name-part taxon-name-part-type="species" reg="macarenensis">macarenensis</tp:taxon-name-part></tp:taxon-name></italic> Philipson, <italic><tp:taxon-name><tp:taxon-name-part taxon-name-part-type="genus" reg="Inga">Inga</tp:taxon-name-part> <tp:taxon-name-part taxon-name-part-type="species" reg="edulis">edulis</tp:taxon-name-part></tp:taxon-name></italic> Mart., <italic><tp:taxon-name><tp:taxon-name-part taxon-name-part-type="genus" reg="Inga">Inga</tp:taxon-name-part> <tp:taxon-name-part taxon-name-part-type="species" reg="spectabilis">spectabilis</tp:taxon-name-part></tp:taxon-name></italic> (Vahl) Willd., <italic><tp:taxon-name><tp:taxon-name-part taxon-name-part-type="genus" reg="Iriartea">Iriartea</tp:taxon-name-part> <tp:taxon-name-part taxon-name-part-type="species" reg="deltoidea">deltoidea</tp:taxon-name-part></tp:taxon-name></italic> Ruiz &amp; Pav., <italic><tp:taxon-name><tp:taxon-name-part taxon-name-part-type="genus" reg="Pouteria">Pouteria</tp:taxon-name-part> <tp:taxon-name-part taxon-name-part-type="species" reg="caimito">caimito</tp:taxon-name-part></tp:taxon-name></italic> (Ruiz &amp; Pav.) Radlk. and <italic><tp:taxon-name><tp:taxon-name-part taxon-name-part-type="genus" reg="Psidium">Psidium</tp:taxon-name-part> <tp:taxon-name-part taxon-name-part-type="species" reg="guajava">guajava</tp:taxon-name-part></tp:taxon-name></italic> L. In the type locality, the species shares habitat with other orchid species, such as <italic><tp:taxon-name><tp:taxon-name-part taxon-name-part-type="genus" reg="Mormolyca">Mormolyca</tp:taxon-name-part> <tp:taxon-name-part taxon-name-part-type="species" reg="polyphylla">polyphylla</tp:taxon-name-part></tp:taxon-name></italic> Garay &amp; Wirth, <italic><tp:taxon-name><tp:taxon-name-part taxon-name-part-type="genus" reg="Ornithocephalus">Ornithocephalus</tp:taxon-name-part> <tp:taxon-name-part taxon-name-part-type="species" reg="kruegeri">kruegeri</tp:taxon-name-part></tp:taxon-name></italic> Rchb.f., <italic><tp:taxon-name><tp:taxon-name-part taxon-name-part-type="genus" reg="Pleurothallis">Pleurothallis</tp:taxon-name-part></tp:taxon-name></italic> sp., <italic><tp:taxon-name><tp:taxon-name-part taxon-name-part-type="genus" reg="Restrepia">Restrepia</tp:taxon-name-part> <tp:taxon-name-part taxon-name-part-type="species" reg="condorensis">condorensis</tp:taxon-name-part></tp:taxon-name></italic> Luer &amp; Escobar, and <italic><tp:taxon-name><tp:taxon-name-part taxon-name-part-type="genus" reg="Stelis">Stelis</tp:taxon-name-part></tp:taxon-name></italic> sp.</p><p>In the second locality, two individuals were found, one co-occurring with <italic><tp:taxon-name><tp:taxon-name-part taxon-name-part-type="genus" reg="Gongora">Gongora</tp:taxon-name-part> <tp:taxon-name-part taxon-name-part-type="species" reg="scaphephorus">scaphephorus</tp:taxon-name-part></tp:taxon-name></italic> Rchb.f. &amp; Warsz., <italic><tp:taxon-name><tp:taxon-name-part taxon-name-part-type="genus" reg="Masdevallia">Masdevallia</tp:taxon-name-part> <tp:taxon-name-part taxon-name-part-type="species" reg="guerrieroi">guerrieroi</tp:taxon-name-part></tp:taxon-name></italic> Luer &amp; Andreetta and <italic><tp:taxon-name><tp:taxon-name-part taxon-name-part-type="genus" reg="Masdevallia">M.</tp:taxon-name-part> <tp:taxon-name-part taxon-name-part-type="species" reg="ampullacea">ampullacea</tp:taxon-name-part></tp:taxon-name></italic> Luer &amp; Andreetta. Commonly observed tree species in this locality were <italic><tp:taxon-name><tp:taxon-name-part taxon-name-part-type="genus" reg="Ceiba">Ceiba</tp:taxon-name-part> <tp:taxon-name-part taxon-name-part-type="species" reg="samauma">samauma</tp:taxon-name-part></tp:taxon-name></italic> (Mart.) K. Schum., <italic><tp:taxon-name><tp:taxon-name-part taxon-name-part-type="genus" reg="Leonia">Leonia</tp:taxon-name-part> <tp:taxon-name-part taxon-name-part-type="species" reg="glycycarpa">glycycarpa</tp:taxon-name-part></tp:taxon-name></italic> Ruiz &amp; Pav., <italic><tp:taxon-name><tp:taxon-name-part taxon-name-part-type="genus" reg="Pachira">Pachira</tp:taxon-name-part> <tp:taxon-name-part taxon-name-part-type="species" reg="aquatica">aquatica</tp:taxon-name-part></tp:taxon-name></italic> Aubl. and <italic>Terminalia amazonia</italic> (J.F. Gmel.) Exell. Both specimens were later cultivated at the Orquideario La Paphinia in Zamora, Ecuador.</p></tp:treatment-sec><tp:treatment-sec sec-type="Conservation"><title>Conservation</title><p><italic><tp:taxon-name><tp:taxon-name-part taxon-name-part-type="genus" reg="Scaphosepalum">Scaphosepalum</tp:taxon-name-part> <tp:taxon-name-part taxon-name-part-type="species" reg="lesterlapoi">lesterlapoi</tp:taxon-name-part></tp:taxon-name></italic> is currently known from only three localities in the Andean–Amazonian piedmont of eastern and south-eastern Ecuador: two within the Quimi River Basin (Morona-Santiago and Zamora Chinchipe Provinces) and one in the Talag River Basin (Napo Province). The species has an estimated extent of occurrence (EOO) of approximately 0.79 km² and an area of occupancy (AOO) of almost 12 km² (calculated using a 2 × 2 km grid), qualifying it as Endangered (EN) under IUCN criterion B1ab(iii)+2ab(iii) (<xref ref-type="bibr" rid="B13604181">IUCN 2024</xref>). Populations are small, scarce and scattered, with a strong dependence on a single valley, making them vulnerable to habitat loss caused by cattle grazing and mining activities. Considering its restricted range, absence from any formally protected area and evident pressure from nearby mining operations, this assessment is considered accurate. Although the species may potentially occur within the adjacent El Quimi Biological Reserve, no specimens have yet been recorded within its boundaries.</p></tp:treatment-sec><tp:treatment-sec sec-type="Taxon discussion"><title>Taxon discussion</title><p><italic><tp:taxon-name><tp:taxon-name-part taxon-name-part-type="genus" reg="Scaphosepalum">Scaphosepalum</tp:taxon-name-part> <tp:taxon-name-part taxon-name-part-type="species" reg="lesterlapoi">lesterlapoi</tp:taxon-name-part></tp:taxon-name></italic> belongs to section <tp:taxon-name><tp:taxon-name-part taxon-name-part-type="genus" reg="Scaphosepalum"/><tp:taxon-name-part taxon-name-part-type="section" reg="Leiocalium">Leiocalium</tp:taxon-name-part></tp:taxon-name> Luer (<xref ref-type="bibr" rid="B13606862">Luer 1988</xref>), whose members are characterised by slender, glabrous peduncles bearing loose to congested, occasionally distichous racemes with inconspicuous floral bracts.</p><p>The new species is most similar to <italic><tp:taxon-name><tp:taxon-name-part taxon-name-part-type="genus" reg="Scaphosepalum">Scaphosepalum</tp:taxon-name-part> <tp:taxon-name-part taxon-name-part-type="species" reg="pleurothallodes">pleurothallodes</tp:taxon-name-part></tp:taxon-name></italic> by sharing the small size of the plants and flowers with oblong dorsal sepals bearing and a synsepal with thickened, pubescent osmophores contracted into very short tails. However, <italic><tp:taxon-name><tp:taxon-name-part taxon-name-part-type="genus" reg="Scaphosepalum">S.</tp:taxon-name-part> <tp:taxon-name-part taxon-name-part-type="species" reg="lesterlapoi">lesterlapoi</tp:taxon-name-part></tp:taxon-name></italic> differs by its larger habit (up to 7.5 cm vs. 4.5 cm tall), longer leaves (2.6–5.5 cm long vs. 1.5–3.0 cm long), sub-horizontal inflorescence (vs. suberect), flowers maroon to red with, longer and narrower osmophores (vs. flowers yellow with red spots, with shorter and thicker osmophores) and displaying stable colouration patterns in both species. Additionally, the oblong-pandurate osmophore cushions in <italic><tp:taxon-name><tp:taxon-name-part taxon-name-part-type="genus" reg="Scaphosepalum">Scaphosepalum</tp:taxon-name-part> <tp:taxon-name-part taxon-name-part-type="species" reg="lesterlapoi">lesterlapoi</tp:taxon-name-part></tp:taxon-name></italic> (vs. oblong cushions), the petals with the part facing the lip significantly broader than the part facing the dorsal sepal and the apex broadly obtuse and shortly apiculate (vs. slightly angled, acute and 3-toothed in the apex) (Fig. <xref ref-type="fig" rid="F13603986">4</xref>). The lip of <italic><tp:taxon-name><tp:taxon-name-part taxon-name-part-type="genus" reg="Scaphosepalum">S.</tp:taxon-name-part> <tp:taxon-name-part taxon-name-part-type="species" reg="lesterlapoi">lesterlapoi</tp:taxon-name-part></tp:taxon-name></italic> has an overall different shape compared to other species of the genus, with a blade obovate-sagittate, with a strap-shaped base that is shortly rectangular to quadrangular, but notably conspicuous. The two short, thick, obtuse wings near the base extend along the mid-portion and are covered by glandular trichomes (vs. simple lip with short pubescence), laciniate before the middle to the apex (vs. shortly fimbriate apex) and the lip callose (vs. lip with two low, longitudinal calli near the mid-region).</p><p><italic><tp:taxon-name><tp:taxon-name-part taxon-name-part-type="genus" reg="Scaphosepalum">Scaphosepalum</tp:taxon-name-part> <tp:taxon-name-part taxon-name-part-type="species" reg="lesterlapoi">lesterlapoi</tp:taxon-name-part></tp:taxon-name></italic> is also similar to <italic><tp:taxon-name><tp:taxon-name-part taxon-name-part-type="genus" reg="Scaphosepalum">S.</tp:taxon-name-part> <tp:taxon-name-part taxon-name-part-type="species" reg="medinae">medinae</tp:taxon-name-part></tp:taxon-name></italic> Luer &amp; J.Portilla, both sharing oblong sepals and a synsepal with very short tails. However, <italic><tp:taxon-name><tp:taxon-name-part taxon-name-part-type="genus" reg="Scaphosepalum">Scaphosepalum</tp:taxon-name-part> <tp:taxon-name-part taxon-name-part-type="species" reg="lesterlapoi">lesterlapoi</tp:taxon-name-part></tp:taxon-name></italic> differs by its larger habit (up to 7.5 cm vs. 5.8 cm tall), longer leaves (2.6–5.5 cm vs. 2.0–3.0 cm long), sub-horizontal inflorescence (vs. more or less horizontal), flowers maroon to red with yellow or red osmophores (vs. flowers maroon with yellow and yellow osmophores), oblong-lanceolate dorsal sepal (vs. oblong), the petals obliquely, rhombic-spathulate, apex broadly obtuse and shortly apiculate (vs. obliquely obovate, broadly obtuse, unguiculate), lateral sepals occupied by densely pubescent, oblong-pandurate osmophores along most of their margins (vs. cellular-glandular, longitudinal thickenings just below the middle) and lip dark red, obovate-sagittate with laciniate margins (vs. tan with white, oblong, with entire margins) and apex rounded (vs. obtuse-retuse). (Fig. <xref ref-type="fig" rid="F13603988">5</xref>, Fig. <xref ref-type="fig" rid="F13603999">6</xref>).</p><p><bold>Additional <italic><tp:taxon-name><tp:taxon-name-part taxon-name-part-type="genus" reg="Scaphosepalum">Scaphosepalum</tp:taxon-name-part></tp:taxon-name></italic> species examined</bold>: <italic><tp:taxon-name><tp:taxon-name-part taxon-name-part-type="genus" reg="Scaphosepalum">Scaphosepalum</tp:taxon-name-part> <tp:taxon-name-part taxon-name-part-type="species" reg="breve">breve</tp:taxon-name-part></tp:taxon-name></italic>: ECUADOR. Zamora Chinchipe: San Antonio, por una quebrada, 1140 m alt., 30 April 2011, <italic>M.M. Jiménez &amp; M. Jiménez Villalta</italic> 19 (LOJA!: 26652); Cordillera Del Cóndor, between Paquisha and Mayaicu, cultivated by Ecuagenera, Gualaceo, 27 July 2004, <italic>A. Hirtz</italic> 8918 (SEL!: 057536); Steep hills near Zamora, 1275 m alt., 21 May 2022, <italic>M.M. Jiménez &amp; M. Jiménez Villalta</italic> 1380 (HUTPL!: 14735).</p><p><italic><tp:taxon-name><tp:taxon-name-part taxon-name-part-type="genus" reg="Scaphosepalum">Scaphosepalum</tp:taxon-name-part> <tp:taxon-name-part taxon-name-part-type="species" reg="ovulare">ovulare</tp:taxon-name-part></tp:taxon-name></italic>: ECUADOR. Zamora Chinchipe: Cerca de La Pituca, 1383 m alt., 3 October 2020, <italic>M.M. Jiménez &amp; M. Jiménez Villalta</italic> 963 (HUTPL!: 14721).</p><p><italic><tp:taxon-name><tp:taxon-name-part taxon-name-part-type="genus" reg="Scaphosepalum">Scaphosepalum</tp:taxon-name-part> <tp:taxon-name-part taxon-name-part-type="species" reg="rapax">rapax</tp:taxon-name-part></tp:taxon-name></italic>: ECUADOR. Zamora Chinchipe: Cordillera del Cóndor, epiphytic in cloud forest east of Paquisha, 1200 m alt., 23 January 1992, <italic>C. Luer, J. Luer, P. Jesup, A. Jesup &amp; A. Hirtz</italic> 16128 (SEL!: 057576); Near Guayzimi, 914 m alt., 29 January 2017, <italic>M.M. Jiménez, M. Jiménez Villalta &amp; H. Villalta</italic> 413 (HUTPL!: 14653).</p><p><italic><tp:taxon-name><tp:taxon-name-part taxon-name-part-type="genus" reg="Scaphosepalum">Scaphosepalum</tp:taxon-name-part> <tp:taxon-name-part taxon-name-part-type="species" reg="pulvinare">pulvinare</tp:taxon-name-part></tp:taxon-name></italic>: ECUADOR. Zamora Chinchipe: Rio Calagras, San Juan Bosco, cultivated at the Jardin Botanico de Uzhupud by Father Angel Andreetta, collected by A. Andreetta &amp; M. Portillo, 1500 m alt., 22 July 1985, <italic>C. Dodson &amp; A. Embree</italic> 15956 (MO!: 4526048).</p><p><italic><tp:taxon-name><tp:taxon-name-part taxon-name-part-type="genus" reg="Scaphosepalum">Scaphosepalum</tp:taxon-name-part> <tp:taxon-name-part taxon-name-part-type="species" reg="tiaratum">tiaratum</tp:taxon-name-part></tp:taxon-name></italic>: ECUADOR. Morona Santiago: Cordillera de Huaracayo, east of Cordillera del Cóndor and Río Coangos. Flat-topped summit of Cerro Ijiach Naint, east of Shuar village of Tinkimints, 2000 m alt., 21 March 2001, <italic>L. Jost, D.A. Neill, P.E. Berry &amp; J.M. Manzanares 3122</italic> (MO!: 4526050).</p></tp:treatment-sec><tp:treatment-sec><!--Section generated to contain objects referenced in tp:taxon-treatment.--><fig id="F13603776" position="float" orientation="portrait"><object-id xmlns:xlink="http://www.w3.org/1999/xlink" content-type="arpha" xlink:type="simple">BA6B45E3-AC75-5820-B197-3F788A16C59B</object-id><object-id xmlns:xlink="http://www.w3.org/1999/xlink" content-type="doi" xlink:type="simple">10.3897/BDJ.14.e176579.figure1</object-id><label>Figure 1.</label><caption><p><italic><tp:taxon-name><tp:taxon-name-part taxon-name-part-type="genus" reg="Scaphosepalum">Scaphosepalum</tp:taxon-name-part> <tp:taxon-name-part taxon-name-part-type="species" reg="lesterlapoi">lesterlapoi</tp:taxon-name-part></tp:taxon-name></italic> N. Lapo-Gonzalez &amp; M.M.Jiménez. <bold>A</bold> Habit; <bold>B</bold> Flower; <bold>B1</bold> Close-up of the osmophore; <bold>C</bold> Dissected perianth; <bold>D</bold> Column, ovary and lip, lateral view; <bold>D1</bold> Column, ventral view; <bold>D2</bold> Lip, adaxial view; <bold>D3</bold> Close-up of the edge of the lip; <bold>E</bold> Anther and pollinia. Illustration by Johny J. Mendoza Uyaguari, based on the holotype.</p></caption><graphic xmlns:xlink="http://www.w3.org/1999/xlink" xlink:href="bdj-14-e176579-g001.jpg" position="float" id="oo_1490582.jpg" orientation="portrait" xlink:type="simple"><uri content-type="original_file" xlink:type="simple">https://binary.pensoft.net/fig/1490582</uri></graphic></fig><fig id="F13603790" position="float" orientation="portrait"><object-id xmlns:xlink="http://www.w3.org/1999/xlink" content-type="arpha" xlink:type="simple">A0A64F10-1CDE-5212-B491-506E7C0C89D4</object-id><object-id xmlns:xlink="http://www.w3.org/1999/xlink" content-type="doi" xlink:type="simple">10.3897/BDJ.14.e176579.figure1</object-id><label>Figure 2.</label><caption><p><italic><tp:taxon-name><tp:taxon-name-part taxon-name-part-type="genus" reg="Scaphosepalum">Scaphosepalum</tp:taxon-name-part> <tp:taxon-name-part taxon-name-part-type="species" reg="lesterlapoi">lesterlapoi</tp:taxon-name-part></tp:taxon-name></italic> N. Lapo-Gonzalez &amp; M.M.Jiménez. <bold>A</bold> Habit; <bold>A1</bold> Close-up of the junction between the ramicaul and the inflorescence; <bold>B</bold> Flower; <bold>B1</bold> Close-up of the tails of the synsepal; <bold>B2</bold> Close-up of the osmophore; <bold>C</bold> Dissected perianth; <bold>C1</bold> Close-up of the basal margin of the synsepal; <bold>C2</bold> Close-up the petal apex; <bold>D</bold> Column, ovary and lip, lateral view; <bold>D1</bold> Close-up of the lip adaxial surface; <bold>E</bold> Lip, adaxial view; <bold>E1</bold> Close-up of the margin the lip; <bold>F</bold> Anther and pollinia. Plate by N. Lapo-Gonzalez, based on photographs of the holotype taken by M.M. Jiménez.</p></caption><graphic xmlns:xlink="http://www.w3.org/1999/xlink" xlink:href="bdj-14-e176579-g002.jpg" position="float" id="oo_1490734.jpg" orientation="portrait" xlink:type="simple"><uri content-type="original_file" xlink:type="simple">https://binary.pensoft.net/fig/1490734</uri></graphic></fig><fig id="F13603793" position="float" orientation="portrait"><object-id xmlns:xlink="http://www.w3.org/1999/xlink" content-type="arpha" xlink:type="simple">B66A82E7-2EC2-5BB7-9CDF-BEF883065F16</object-id><object-id xmlns:xlink="http://www.w3.org/1999/xlink" content-type="doi" xlink:type="simple">10.3897/BDJ.14.e176579.figure5</object-id><label>Figure 3.</label><caption><p>Distribution map of <italic><tp:taxon-name><tp:taxon-name-part taxon-name-part-type="genus" reg="Scaphosepalum">Scaphosepalum</tp:taxon-name-part> <tp:taxon-name-part taxon-name-part-type="species" reg="lesterlapoi">lesterlapoi</tp:taxon-name-part></tp:taxon-name></italic>. Produced by Henry X. Garzón-Suárez.</p></caption><graphic xmlns:xlink="http://www.w3.org/1999/xlink" xlink:href="bdj-14-e176579-g003.jpg" position="float" id="oo_1453146.jpg" orientation="portrait" xlink:type="simple"><uri content-type="original_file" xlink:type="simple">https://binary.pensoft.net/fig/1453146</uri></graphic></fig><fig id="F13603986" position="float" orientation="portrait"><object-id xmlns:xlink="http://www.w3.org/1999/xlink" content-type="arpha" xlink:type="simple">154182C8-D7A4-553A-99A5-B8D10B83A06D</object-id><object-id xmlns:xlink="http://www.w3.org/1999/xlink" content-type="doi" xlink:type="simple">10.3897/BDJ.14.e176579.figure5</object-id><label>Figure 4.</label><caption><p>Illustration of <italic><tp:taxon-name><tp:taxon-name-part taxon-name-part-type="genus" reg="Scaphosepalum">Scaphosepalum</tp:taxon-name-part> <tp:taxon-name-part taxon-name-part-type="species" reg="pleurothallodes">pleurothallodes</tp:taxon-name-part></tp:taxon-name></italic> Luer &amp; Hirtz (from Icones Pleurothallidinarum IX: Systematics of <italic><tp:taxon-name><tp:taxon-name-part taxon-name-part-type="genus" reg="Myoxanthus">Myoxanthus</tp:taxon-name-part></tp:taxon-name></italic> 1992: pl. 48). Courtesy of the Missouri Botanical Gardens Press.</p></caption><graphic xmlns:xlink="http://www.w3.org/1999/xlink" xlink:href="bdj-14-e176579-g004.jpeg" position="float" id="oo_1450332.jpeg" orientation="portrait" xlink:type="simple"><uri content-type="original_file" xlink:type="simple">https://binary.pensoft.net/fig/1450332</uri></graphic></fig><fig id="F13603988" position="float" orientation="portrait"><object-id xmlns:xlink="http://www.w3.org/1999/xlink" content-type="arpha" xlink:type="simple">BFDDB3F8-DFE6-571C-BB13-5C87F4CCD82D</object-id><object-id xmlns:xlink="http://www.w3.org/1999/xlink" content-type="doi" xlink:type="simple">10.3897/BDJ.14.e176579.figure5</object-id><label>Figure 5.</label><caption><p>Illustration of <italic><tp:taxon-name><tp:taxon-name-part taxon-name-part-type="genus" reg="Scaphosepalum">Scaphosepalum</tp:taxon-name-part> <tp:taxon-name-part taxon-name-part-type="species" reg="medinae">medinae</tp:taxon-name-part></tp:taxon-name></italic> Luer &amp; J.Portilla (from Icones Pleurothallidinarum XX 2000: pl. 139). Courtesy of the Missouri Botanical Gardens Press.</p></caption><graphic xmlns:xlink="http://www.w3.org/1999/xlink" xlink:href="bdj-14-e176579-g005.jpg" position="float" id="oo_1450335.jpg" orientation="portrait" xlink:type="simple"><uri content-type="original_file" xlink:type="simple">https://binary.pensoft.net/fig/1450335</uri></graphic></fig><fig id="F13603999" position="float" orientation="portrait"><object-id xmlns:xlink="http://www.w3.org/1999/xlink" content-type="arpha" xlink:type="simple">E9FAB48D-F06C-5807-BF3F-1071F07ACE39</object-id><object-id xmlns:xlink="http://www.w3.org/1999/xlink" content-type="doi" xlink:type="simple">10.3897/BDJ.14.e176579.figure1</object-id><label>Figure 6.</label><caption><p>Floral comparison. <bold>A</bold> <italic><tp:taxon-name><tp:taxon-name-part taxon-name-part-type="genus" reg="Scaphosepalum">Scaphosepalum</tp:taxon-name-part> <tp:taxon-name-part taxon-name-part-type="species" reg="lesterlapoi">lesterlapoi</tp:taxon-name-part></tp:taxon-name></italic> based on M.M. Jiménez 1937; <bold>B</bold> <italic><tp:taxon-name><tp:taxon-name-part taxon-name-part-type="genus" reg="Scaphosepalum">Scaphosepalum</tp:taxon-name-part> <tp:taxon-name-part taxon-name-part-type="species" reg="pleurothallodes">pleurothallodes</tp:taxon-name-part></tp:taxon-name></italic> by Lourens Grobler; <bold>C</bold> <italic><tp:taxon-name><tp:taxon-name-part taxon-name-part-type="genus" reg="Scaphosepalum">Scaphosepalum</tp:taxon-name-part> <tp:taxon-name-part taxon-name-part-type="species" reg="medinae">medinae</tp:taxon-name-part></tp:taxon-name></italic> by Kevin Holcomb. Elaborated by N. Lapo-Gonzalez.</p></caption><graphic xmlns:xlink="http://www.w3.org/1999/xlink" xlink:href="bdj-14-e176579-g006.jpg" position="float" id="oo_1450336.jpg" orientation="portrait" xlink:type="simple"><uri content-type="original_file" xlink:type="simple">https://binary.pensoft.net/fig/1450336</uri></graphic></fig></tp:treatment-sec><ref-list><ref id="B13604077"><element-citation xmlns:xlink="http://www.w3.org/1999/xlink" publication-type="book" xlink:type="simple"><person-group person-group-type="author"><name name-style="western"><surname>Dodson</surname><given-names>C. H.</given-names></name></person-group><year>2004</year><source>Native Ecuadorian Orchids (<italic><tp:taxon-name><tp:taxon-name-part taxon-name-part-type="genus" reg="Rodriguezia">Rodriguezia</tp:taxon-name-part></tp:taxon-name></italic>–<italic><tp:taxon-name><tp:taxon-name-part taxon-name-part-type="genus" reg="Zygosepalum">Zygosepalum</tp:taxon-name-part></tp:taxon-name></italic>)</source><volume>Volume 5</volume><publisher-name>Dodson Publishing</publisher-name><publisher-loc>Sarasota, Florida</publisher-loc><size units="page">1187</size></element-citation></ref><ref id="B13604181"><element-citation xmlns:xlink="http://www.w3.org/1999/xlink" publication-type="website" xlink:type="simple"><person-group person-group-type="author"><name name-style="western"><surname>IUCN</surname></name></person-group><article-title>Guidelines for Using the IUCN Red List Categories and Criteria. Version 16. Prepared by the Standards and Petitions Committee</article-title><uri xlink:type="simple">https://www.iucnredlist.org/ documents/RedListGuidelines.pdf</uri><date-in-citation content-type="access-date">2024-07-15T00:55:49+00:00</date-in-citation></element-citation></ref><ref id="B13606862"><element-citation xmlns:xlink="http://www.w3.org/1999/xlink" publication-type="book" xlink:type="simple"><person-group person-group-type="author"><name name-style="western"><surname>Luer</surname><given-names>C. A.</given-names></name></person-group><year>1988</year><source>Icones Pleurothallidinarum V: Systematics of <italic><tp:taxon-name><tp:taxon-name-part taxon-name-part-type="genus" reg="Dresslerella">Dresslerella</tp:taxon-name-part></tp:taxon-name></italic> and <italic><tp:taxon-name><tp:taxon-name-part taxon-name-part-type="genus" reg="Scaphosepalum">Scaphosepalum</tp:taxon-name-part></tp:taxon-name></italic>. Addenda to <italic><tp:taxon-name><tp:taxon-name-part taxon-name-part-type="genus" reg="Porroglossum">Porroglossum</tp:taxon-name-part></tp:taxon-name></italic></source><edition>Monographs in Systematic Botany from the Missouri Botanical Garden</edition><volume>26</volume><publisher-name>Missouri Botanical Garden Press</publisher-name><publisher-loc>Saint Louis</publisher-loc><size units="page">21-106</size></element-citation></ref></ref-list></tp:taxon-treatment>
